# Supplementary material for: Identification and characterization of a novel SNAT2 (SLC38A2) inhibitor reveals synergy with glucose transport inhibition in cancer cells
Source: Front Pharmacol. 2022 Sep 21;13:963066. doi: 10.3389/fphar.2022.963066 (PMC9532951; doi:10.3389/fphar.2022.963066)
Supplement: Supplementary file 2 [file DataSheet2.xlsx]

## Sheet: Figure 1B
					Glutamine uptake (nmol / mg protein x 6 min)
		AA+	Control	1	48.8259
				2	40.7361
				3	31.5878
			Betaine	1	37.8707
				2	45.7014
				3	38.6268
			MeAIB	1	39.8616
				2	35.3498
				3	40.7838
			Background	1	3.00376
				2	2.59657
				3	1.42764
		AA-	Control	1	24.4013
				2	27.5247
				3	26.7037
			Betaine	1	13.5306
				2	16.7838
				3	15.0446
			MeAIB	1	8.62873
				2	3.7831
				3	8.49204
			Background	1	2.35314
				2	2.05546
				3	2.00223

## Sheet: Figure 1C
			UNINDUCED												UNINDUCED
			HBSS			GHX			Glutamine						HBSS			GHX			Glutamine
			1	2	3	1	2	3	1	2	3				1	2	3	1	2	3	1	2	3
		-30	70094	77003	90611	94749	106497	104978	79899	92924	94884			-30	48298	55434	58806	80140	84104	92453	48604	53579	57451
		-15	70596	76529	90491	94947	106966	104913	80647	93663	95145			-15	48222	54855	58678	80373	84318	91914	48090	53580	57674
		0	70384	76861	90292	95009	106958	105072	80152	93008	95175			0	48211	54768	58505	79859	84357	91947	48277	53613	57279
		15	69696	74976	88949	92832	105585	105488	81192	94874	97430			15	46879	53224	57421	80630	83515	91899	87410	95992	106048
		30	69788	74472	88886	92285	105041	105362	81634	95549	97622			30	47154	52782	57184	79854	83032	91748	92514	100953	110310
		45	69768	74623	89108	92217	104713	105477	82112	96387	97827			45	47105	52927	57570	79700	82661	90895	96611	104700	113605
		60	69554	74072	89109	92501	104852	105149	82774	96256	98257			60	47127	53011	57769	79052	82273	90365	98488	108054	116646
		75	69696	74451	89224	92072	104235	104746	83212	96832	98303			75	47430	53017	57075	78466	81641	89825	100460	110105	118023
		90	69368	74342	89091	91505	104029	104931	83103	97466	98281			90	47498	53055	57107	78374	80769	89707	101322	111642	119920
		105	70033	74215	88969	91498	103606	105160	83167	97358	97714			105	47829	53273	57124	77755	80422	88694	102745	112818	120694
		120	69545	73973	88721	91509	103340	104992	83214	97405	97828			120	47711	53030	57405	77065	79988	88225	102428	112661	120909
		135	69944	73679	88584	91754	103170	104515	83426	97359	98137			135	47792	53459	57582	76289	79358	87841	102525	112308	120142

## Sheet: Figure 2A
		Control				10mM					3mM					1mM					0.3mM					0.1mM					0.03mM					0.01mM					0.03mM
	-30	68840	67062	71616		72656	71410	72899		-30	69592	73406	72855		-30	67506	70513	76707		-30	64636	69388	73893		-30	66543	70613	73701		-30	69790	71409	75110		-30	67800	66826	67392		-30	66933	72549	72536
	-15	67737	66062	70946		70457	71078	72093		-15	68571	72428	72061		-15	66108	69945	76018		-15	63460	68717	73527		-15	65493	69983	73162		-15	68231	70451	74293		-15	66333	65865	67292		-15	65794	71804	71241
	0	66674	65295	70009		70338	70210	71665		0	68445	71255	71663		0	64957	68914	75196		0	63230	68101	73092		0	65099	69734	72884		0	67482	69910	73977		0	66215	65024	66732		0	64896	71130	70601
	15	64026	62549	67736		107298	115961	116003		15	110129	113705	117875		15	102506	107666	117982		15	94722	99977	102997		15	85390	92235	93443		15	77008	79804	81995		15	68981	67242	69177		15	63644	69883	70816
	30	63468	62349	67354		113210	122593	123254		30	115455	120082	124251		30	106597	112096	122847		30	95486	103375	106040		30	85934	93652	95056		30	76301	79843	82364		30	68740	68354	69059		30	63367	69517	70927
	45	63973	62747	67764		119118	128022	129115		45	120106	125123	129371		45	109985	116885	125847		45	97739	105827	109624		45	87649	95641	96965		45	76830	80238	83473		45	68835	68642	69775		45	63632	69691	70477
	60	63903	62506	67763		123199	132978	133617		60	124199	129325	133412		60	112569	120148	129663		60	99455	107961	111369		60	88925	96285	98180		60	77460	80576	83628		60	68858	69253	69708		60	64072	69800	70295
	75	63870	62622	67896		127611	136168	137553		75	127374	131981	135706		75	115039	122576	131835		75	100398	109749	113586		75	90234	97546	98972		75	77730	80978	84391		75	69325	69681	70188		75	63883	70289	71073
	90	64211	63003	67976		130129	138788	140464		90	129014	134980	138077		90	116433	124735	133470		90	101543	111206	114721		90	91221	98690	100400		90	78184	81512	84232		90	69269	70070	70405		90	63947	70196	70790
	105	64366	63108	67996		132559	141221	142567		105	130819	136553	139888		105	117747	125438	134724		105	102418	111967	115020		105	92076	98971	100952		105	78227	82096	85186		105	69763	69788	70466		105	64771	70484	71450
	120	64494	63534	68550		134666	142907	144218		120	132146	137891	140944		120	118812	126597	134693		120	102721	112486	115660		120	92360	99218	101114		120	78392	82423	85112		120	69704	70034	70486		120	64400	70855	71312
	135	64408	63451	68482		136398	144190	144688		135	132355	138466	141472		135	119060	127291	135312		135	102824	112256	116184		135	92822	99808	101354		135	78240	82097	85813		135	70142	69864	70651		135	64630	71114	71588

## Sheet: Figure 2B
		Glycine			Alanine			Glutamate			Proline			Leucine			Glutamine			Arginine			Phenylalanine			MeAIB			D-glutamine
		1	2	3	1	2	3	1	2	3	1	2	3	1	2	3	1	2	3	1	2	3	1	2	3	1	2	3	1	2	3
	-30	44368	48981	38101	53991	53679	39761	60239	51751	43455	59126	52759	43032	61314	51367	48860	55434	57450	43367	57675	55602	44293	56746	55392	43055	48576	50230	40217	42947	39128	33746
	-15	44724	48839	38339	54286	53641	39860	59967	51788	43666	58886	52711	43194	61387	51586	49166	55644	57261	43139	57812	55789	44423	56780	55712	43156	48467	50314	40490	43005	38805	33297
	0	44899	49024	38114	54596	53457	39829	60032	51875	43598	59025	53021	43095	61522	51455	48802	55265	57234	43363	57601	55451	44145	56591	55422	43224	49084	50100	40663	42839	39003	33523
	15	85173	99097	84032	99809	107431	86655	69207	54669	51909	104996	86952	88962	88098	66521	74458	99640	105103	91523	59785	58453	46579	73580	72052	58378	81984	86589	75934	50034	45149	38644
	30	91215	103676	87874	104988	111613	89183	69328	57256	51957	110697	98531	91551	89784	72558	75976	105671	110267	95206	60283	58803	46849	74725	73471	59296	86634	91101	78520	50270	45056	39117
	45	94947	105684	90110	107389	114043	90927	69976	58306	52382	113693	105110	94295	91395	75844	77135	110250	114911	97441	60859	58896	47284	75492	73818	59645	90066	93398	80464	50350	45753	39233
	60	97113	106636	90762	109154	114952	91569	70448	59203	52416	116376	109453	95282	92447	78186	77607	114028	117820	99608	61207	59368	47582	76233	74445	59921	92350	95113	80900	50602	45748	39437
	75	98961	107619	91458	110049	115127	91618	70747	59679	52622	118353	112938	95197	93485	79454	77906	116240	119431	100452	60824	59447	47575	76773	74969	60608	92919	96006	80942	50996	45609	39481
	90	100150	108044	90972	110411	114906	91021	70473	59687	53012	118882	114320	95021	93344	79903	78344	118472	121213	100570	61207	59194	47872	77388	75496	60901	93944	96169	81331	51179	45923	39430
	105	99878	107571	90946	110237	114204	90013	70925	60367	52735	119266	115087	95127	93716	80571	78223	119889	121546	101339	61703	59566	47735	77493	75802	61169	93680	96448	80487	51145	45682	40002
	120	99987	106851	90990	109638	112786	88869	71220	60249	53084	119471	115780	93913	93656	80831	77995	120223	122455	100682	61529	59552	47812	77831	75902	61002	93733	95947	80206	51340	46043	40162
	135	99765	106361	89148	108521	111868	87878	71259	60330	52832	119506	115226	93809	93514	80690	77322	120424	122015	100479	61459	60027	47987	78078	75738	60891	93032	95155	78841	51584	46357	40097

## Sheet: Figure 2C
	GHX concentration	Mean (delta) fluorescence signal (%)	SD
	0.005	92.4453	7.22789
	0.05	88.1978	2.63251
	0.1	81.9185	3.76879
	0.2	62.0592	2.31994
	0.5	45.705	1.60961
	1	28.4974	0.908843
	3	5.98014	1.36886

## Sheet: Figure 2D
	Negative control						Inhibitor control						Glucose					Pyruvate					Betaine
	BASELINE	PI		% difference			BASELINE	PI		% difference			BASELINE	PI		% difference		BASELINE	PI		% difference		BASELINE	PI		% difference
	2620757	5417839		206.728			2814962	2943146		104.554			2557928	5136142		200.793		2477465	5118565		206.605		2868647	4501739		156.929
	2881130	5522228		191.669			2417717	2648428		109.543			2531143	5321308		210.233		2256418	4876235		216.105		2780429	4462153		160.484
	1958814	4662386		238.021			2518159	2727819		108.326			2448305	4802898		196.172		2391102	4891188		204.558		2917661	4426809		151.725
	2422970	5287407		218.22			2628792	2773013		105.486			2582239	5220700		202.177		2555228	5210648		203.921		3022100	4824451		159.639
	2385436	5205805		218.233			2581006	2733245		105.898			2452875	4808574		196.038		2236950	4756610		212.638		2707851	4250636		156.975
	2365876	5160575		218.125			2487952	2651589		106.577			2533653	5088169		200.823		2402092	5145217		214.197		2879821	4773956		165.773
	2259145	4920444		217.801			2657909	2929319		110.211			2514814	4936758		196.307		2403230	4948880		205.926		2775089	4331992		156.103
	2597250	5523283		212.659			2655180	2775877		104.546			2402600	5173482		215.328		2462953	5326714		216.273		2834257	4750300		167.603
	2417462	5201799		215.176			2588263	2856345		110.358			2483191	5173263		208.331		2444546	5192908		212.428		2768294	4578838		165.403
	2502385	5397890		215.71			2904716	3042130		104.731			2506838	5238419		208.965		2478013	5214725		210.44		2712118	4163296		153.507
	2616948	5377562		205.49			2793032	2871515		102.81			2481998	5300270		213.549		2400560	5024140		209.29		2831435	4635215		163.706
	2669113	5350390		200.456			3144401	3358446		106.807			2479294	5460189		220.232		2535160	5442760		214.691		2795992	4708987		168.419
	2638846	5192204		196.76			2840611	2981248		104.951			2402046	5283299		219.95		2571745	5382462		209.292		2785511	4499905		161.547
	2730509	5350280		195.944			2736108	2887181		105.521			2348217	5218945		222.251		2339852	5106262		218.23		2666214	4430912		166.187
	2710185	5362575		197.867			2627834	2765881		105.253			2557928	4982986		194.806		2606614	5130869		196.84		2633191	4217938		160.184
	2536547	5135463		202.459			2696342	2906643		107.799			2531143	5057392		199.807		2364352	4938346		208.867		2854627	4531775		158.752
	2404067	5003105		208.11			2632023	2730369		103.737			2448305	4950598		202.205		2490555	4874192		195.707		2724071	4263550		156.514
	2471459	5076333		205.398			2683541	2818118		105.015			2582239	5263213		203.824		2556999	5108937		199.802		3110151	4895444		157.402
	2481117	5250817		211.631			2699413	2919488		108.153			2452875	4814719		196.289		2418595	4995084		206.528		2833061	4470056		157.782
	2459190	5291999		215.193									2533653	5121093		202.123		2571139	5277212		205.248		2801821	4528778		161.637
													2514814	5107213		203.085		2597450	5172062		199.121		2949444	4922534		166.897
													2402600	5323705		221.581		2494114	5135571		205.908		3177386	5112762		160.911
													2483191	5208290		209.742		2499622	5204262		208.202		2931202	4521652		154.259
													2506838	5373736		214.363		2510008	5245037		208.965		2970774	4945852		166.484
													2481998	5007123		201.738		2471568	5113296		206.885		2645732	4190747		158.397
													2479294	4999905		201.666		2567705	5462959		212.756		2893304	5012085		173.231
													2402046	5079788		211.478		2578317	5432598		210.703		2836401	4720353		166.421
													2348217	5280213		224.861		2497208	5191097		207.876		2637602	4504367		170.775
													2608242	5147887		197.37		2627262	5109960		194.498		3065587	4777054		155.828
													2607934	5323338		204.121		2592913	5214201		201.094		3058895	4753523		155.4
													2581378	5225636		202.436		2621168	5146599		196.348		2695797	4312643		159.977
													2523546	5130904		203.321		2542622	5199609		204.498		2839046	4534856		159.732
													2768591	5447040		196.744		2782545	5447590		195.777		3009384	4832622		160.585
													2531001	5440531		214.956		2639233	5399545		204.588		3020485	4831074		159.944
													2751786	5488064		199.436		2635323	5272997		200.089		2910169	4530178		155.667
													2411412	5211090		216.101		2537450	5342467		210.545		2937713	4871972		165.842
													2418625	5182451		214.273		2460244	5082566		206.588		2675968	4243829		158.59
													2417195	5400168		223.406		2368956	5181174		218.711		2727380	4730688		173.452
													2393402	5134608		214.532		2366117	5153350		217.798		2758672	4607855		167.032
													2393774	5197956		217.145		2414650	5212531		215.871		2822782	4680752		165.821
													2413587	5159219		213.757		2297955	4794847		208.657		2937812	4618251		157.2
													2354124	4976450		211.393		2587652	5297841		204.735		2882574	4658001		161.592
													2625951	5337173		203.247		2566199	5189098		202.209		2885337	4365393		151.296
													2735338	5348706		195.541		2597786	5245568		201.925		2961069	4635537		156.549
													2503505	5153260		205.842		2389281	4965213		207.812		2746103	4327973		157.604
													2599558	5360063		206.191		2429060	4876205		200.745		2986972	4710742		157.71
													2676620	5355407		200.081		2557025	5130242		200.633		2911957	4448374		152.762
													2548698	5259768		206.371		2664980	5422135		203.459		2885473	4787047		165.902
													2524760	5269643		208.719		2717131	5294959		194.873		3052120	4746300		155.508
													2506667	5401045		215.467		2504724	5316672		212.266		3047945	4897284		160.675
													2482635	5339387		215.069		2385401	5157577		216.214		2965686	4740461		159.844
													2533651	5467762		215.806		2432862	5210322		214.164		2891187	4894453		169.289
													2482513	5266947		212.162		2423620	4902498		202.28		2742799	4532117		165.237
													2422040	5289669		218.397		2571401	5422059		210.86		2818023	4793857		170.114
													2425060	5084740		209.675		2505554	5152168		205.63		2897761	4748073		163.853
													2408652	5288608		219.567		2444683	5198740		212.655		2891000	4328107		149.71

## Sheet: Figure 2F
		C10 Control												C10 GHX												D126 Control												D126 GHX
		1	2	3	4	5	6	7	8	9	10			1	2	3	4	5	6	7	8	9	10			1	2	3	4	5	6	7	8	9	10			1	2	3	4	5	6	7	8	9	10
	-20	18756	17672	21959	18326	18534	18695	18145	19123	19147	14203		-20	23913	26637	26782	32769	33018	26873	25394	25312	33318	23095		-20	20901	21015	18767	16953	19039	15218	14530	18213	20628	16447		-20	23556	18431	18738	19301	20185	20456	20335	19156	18269	18621
	-10	17782	17134	20923	16909	17502	17273	16629	17960	17857	13446		-10	23300	25374	26077	32072	31514	26200	24526	24442	32334	22554		-10	20215	19964	17762	15824	18077	14213	13747	17088	19238	15777		-10	22909	17766	17765	18446	19408	19408	19505	18694	17349	17632
	0	17202	16603	20210	16334	16527	16667	16069	17434	17512	12893		0	22566	24924	25754	31415	31062	25958	24037	24199	31861	22458		0	19652	19613	17294	15346	17361	13864	13339	16426	18695	15538		0	22435	17495	17429	17955	18811	18812	18737	18055	17050	17347
	12	39281	39261	43187	40304	38952	41862	38069	40657	44576	35458		12	22680	24692	23914	30455	30240	24259	22517	22424	30730	20724		12	30807	29383	26581	24914	27774	22552	21766	26307	29540	25398		12	20191	15497	15187	15491	15990	16201	16210	15458	14591	15061
	20	40764	40635	45264	40994	40254	42512	39096	42229	45179	35575		20	22571	24791	24317	30484	30582	24624	22645	23055	30684	21238		20	32132	30051	27609	25786	28300	22705	22544	27085	30058	25867		20	20228	15609	15195	15756	16281	16254	16439	15610	14748	15258
	30	42063	41831	46674	41879	41380	43543	39439	43068	45514	35345		30	22979	25257	24877	31065	30653	25037	22964	23247	31019	21524		30	33016	30550	28311	25717	28555	23225	22711	27097	30327	25855		30	20609	15706	15219	15815	16260	16292	16468	15594	14527	15164
	40	42881	42086	47692	42056	42062	43586	39747	43745	45772	34909		40	22836	25183	25086	31077	30677	25349	23314	23279	31141	21715		40	33048	30225	28748	25789	28801	23052	22516	27354	30054	26011		40	20541	15480	15193	15674	16277	16260	16583	15586	14696	15217
	50	42745	42115	47979	41888	42262	43682	39590	43537	45342	34346		50	22729	25095	24771	30889	30642	25022	23105	23276	31320	21555		50	32857	30117	28703	25639	28580	22977	22282	26970	29947	25599		50	20610	15277	15074	15756	16154	16238	16249	15554	14656	15194
	60	42541	41847	47677	41841	42041	43480	39935	43442	44428	34131		60	22771	25085	24871	30919	30705	25319	23018	23144	31224	21790		60	32641	30175	28294	25440	28416	22564	22064	27122	29750	25541		60	20690	15464	15031	15758	16045	16010	16126	15471	14546	15121
	70	41857	41250	47707	41236	41575	43115	38984	43167	44171	33205		70	22546	24933	24936	30890	30628	25268	22856	23122	31403	21489		70	32309	29752	28194	25258	28227	22538	21927	26609	29490	25213		70	20527	15130	14967	15329	16082	16096	16209	15213	14316	15085
	80	41622	40682	47265	40770	41110	42835	38651	42889	43784	33445		80	22447	25159	24725	30733	30614	25267	22687	23011	31397	21490		80	32050	29111	28065	25123	28064	22206	21693	26523	29213	24811		80	20404	15072	14875	15595	16009	15975	15951	15190	14182	15130
	90	41452	39857	46893	40295	40495	41995	38053	42305	43063	32849		90	22259	25131	24741	30924	30357	25175	22779	23104	30871	21284		90	31889	28986	27866	24581	27785	21975	21459	25984	28744	24545		90	20524	15134	14788	15354	15654	15782	15863	15065	14296	14859

## Sheet: Figure 3A
Ranked hit	% (delta) Fluorescence Signal
1	12.8251
2	16.4858
3	21.2833
4	25.4711
5	26.608
6	36.7339
7	37.5016
8	38.0389
9	38.7178
10	39.0172
11	41.1221
12	42.9899
13	43.2512
14	43.5631
15	43.6574
16	43.7611
17	44.2278
18	44.2958
19	46.6288
20	46.8225
21	46.8414
22	47.0235
23	47.0676
24	47.5152
25	47.8636
26	47.887
27	48.2873
28	50.1078
29	50.9493
30	51.1797
31	51.4638
32	51.7124
33	51.7747
34	52.0481
35	52.1607
36	53.092
37	53.1008
38	54.2222
39	54.2542
40	54.3548
41	54.406
42	54.7912
43	54.8129
44	54.9638
45	55.273
46	55.3285
47	55.5746
48	55.8425
49	56.115
50	56.5567
51	57.2411
52	57.3753
53	58.1929
54	58.2033
55	58.2802
56	58.5209
57	58.6322
58	58.9219
59	59.0012
60	59.154
61	59.2584
62	59.5007
63	59.6321
64	59.8381
65	60.1939
66	60.3241
67	60.6949
68	60.7427
69	60.8148
70	60.8412
71	61.043
72	61.0755
73	61.3388
74	61.4599
75	61.6948
76	62.1091
77	62.2921
78	62.342
79	62.5857
80	62.6006
81	62.8893
82	62.935
83	62.9533
84	63.6363
85	63.7569
86	63.9957
87	64.0821
88	64.235
89	64.418
90	64.4592
91	64.5266
92	64.5393
93	64.6703
94	64.7482
95	64.7902
96	64.8753
97	65.1261
98	65.3184
99	65.3725
100	65.4555
101	65.6155
102	65.6886
103	65.7351
104	65.7609
105	65.8536
106	66.0313
107	66.0559
108	66.1058
109	66.1584
110	66.1681
111	66.9444
112	66.9848
113	67.1141
114	67.1219
115	67.1284
116	67.2099
117	67.2297
118	67.268
119	67.3761
120	67.3978
121	67.4487
122	67.4813
123	67.762
124	67.8712
125	67.9255
126	67.972
127	67.9735
128	67.9825
129	68.0759
130	68.1539
131	68.2111
132	68.3711
133	68.5763
134	68.6753
135	68.7221
136	68.7588
137	68.7785
138	68.7822
139	68.8781
140	68.9223
141	69.0336
142	69.0988
143	69.1156
144	69.1888
145	69.2885
146	69.2944
147	69.3078
148	69.3208
149	69.3607
150	69.3973
151	69.4839
152	69.5647
153	69.6477
154	69.7195
155	69.7328
156	69.9106
157	69.9131
158	69.9578
159	70.0074
160	70.0373
161	70.2055
162	70.2377
163	70.2419
164	70.2694
165	70.2715
166	70.3275
167	70.3453
168	70.3571
169	70.4189
170	70.4376
171	70.4818
172	70.5578
173	70.5638
174	70.6516
175	70.67
176	70.6805
177	70.7198
178	70.7996
179	70.9235
180	70.9511
181	70.9563
182	71.0212
183	71.0656
184	71.0691
185	71.1224
186	71.3062
187	71.3744
188	71.4598
189	71.5008
190	71.5217
191	71.5349
192	71.5391
193	71.5679
194	71.5945
195	71.6995
196	71.7039
197	71.7719
198	71.7927
199	71.7946
200	71.8497
201	71.9972
202	72.1229
203	72.1369
204	72.1683
205	72.1889
206	72.2285
207	72.261
208	72.5502
209	72.5613
210	72.592
211	72.5941
212	72.5999
213	72.6051
214	72.6259
215	72.6926
216	72.7106
217	72.7123
218	72.8006
219	72.8047
220	72.8218
221	72.9785
222	73.036
223	73.0899
224	73.1632
225	73.211
226	73.3075
227	73.3471
228	73.3688
229	73.3763
230	73.4032
231	73.4328
232	73.4663
233	73.4812
234	73.6243
235	73.6534
236	73.6758
237	73.7078
238	73.7079
239	73.7121
240	73.7469
241	73.7682
242	73.8736
243	73.9215
244	73.9241
245	74.0002
246	74.1224
247	74.126
248	74.1447
249	74.1889
250	74.2224
251	74.2627
252	74.3159
253	74.3719
254	74.3915
255	74.4065
256	74.4086
257	74.4326
258	74.4372
259	74.5188
260	74.6373
261	74.6516
262	74.6626
263	74.7039
264	74.7169
265	74.7323
266	74.7635
267	74.78
268	74.8134
269	74.8241
270	74.8766
271	74.9375
272	74.9676
273	75.0888
274	75.1021
275	75.2339
276	75.2729
277	75.2788
278	75.2921
279	75.3291
280	75.4411
281	75.4853
282	75.5443
283	75.5664
284	75.5761
285	75.7031
286	75.7209
287	75.7749
288	75.9016
289	76.0532
290	76.0849
291	76.2163
292	76.3059
293	76.3187
294	76.3934
295	76.4743
296	76.5314
297	76.5446
298	76.5464
299	76.5673
300	76.5905
301	76.6265
302	76.6788
303	76.7002
304	76.8315
305	76.8663
306	76.915
307	76.9302
308	77.1661
309	77.2465
310	77.2827
311	77.3208
312	77.4283
313	77.4446
314	77.5911
315	77.6243
316	77.637
317	77.6532
318	77.7214
319	77.7278
320	77.8882
321	77.9239
322	77.9946
323	77.9967
324	78.0015
325	78.0093
326	78.0269
327	78.115
328	78.1894
329	78.3002
330	78.4435
331	78.4746
332	78.4779
333	78.5346
334	78.6004
335	78.6518
336	78.6803
337	78.7904
338	78.7926
339	78.9761
340	78.9902
341	79.0016
342	79.0356
343	79.1527
344	79.1912
345	79.2326
346	79.2535
347	79.2793
348	79.2809
349	79.3153
350	79.3588
351	79.4426
352	79.4629
353	79.493
354	79.4945
355	79.4979
356	79.5531
357	79.5912
358	79.6447
359	79.6511
360	79.6739
361	79.6836
362	79.7406
363	79.7528
364	79.7852
365	79.7861
366	79.7925
367	79.8139
368	79.8669
369	79.8833
370	79.905
371	79.9053
372	79.9086
373	79.9217
374	79.9935
375	79.9943
376	80.0258
377	80.109
378	80.1177
379	80.1196
380	80.1258
381	80.1752
382	80.2552
383	80.2649
384	80.272
385	80.2898
386	80.2927
387	80.3047
388	80.3232
389	80.3383
390	80.3403
391	80.4099
392	80.4465
393	80.456
394	80.4904
395	80.5317
396	80.5701
397	80.5748
398	80.5844
399	80.6104
400	80.6113
401	80.672
402	80.7544
403	80.775
404	80.7907
405	80.8245
406	80.8493
407	80.871
408	80.9036
409	80.9282
410	80.968
411	80.9725
412	80.9788
413	81.1298
414	81.1431
415	81.1724
416	81.2084
417	81.3178
418	81.3214
419	81.36
420	81.3822
421	81.3906
422	81.4368
423	81.536
424	81.5567
425	81.5632
426	81.5842
427	81.6495
428	81.6755
429	81.6803
430	81.7293
431	81.8005
432	81.8109
433	81.8131
434	81.8289
435	81.8363
436	81.8743
437	81.8743
438	81.8821
439	81.9197
440	81.9454
441	81.9541
442	81.9611
443	81.9668
444	81.9739
445	81.9758
446	81.9906
447	82.006
448	82.0109
449	82.0485
450	82.0863
451	82.1135
452	82.1306
453	82.1608
454	82.1738
455	82.1772
456	82.1803
457	82.1822
458	82.1922
459	82.2356
460	82.2447
461	82.2494
462	82.2579
463	82.2768
464	82.2988
465	82.3508
466	82.3849
467	82.4239
468	82.4255
469	82.4365
470	82.5443
471	82.5506
472	82.5586
473	82.5708
474	82.6346
475	82.6926
476	82.7126
477	82.7227
478	82.7249
479	82.7252
480	82.7673
481	82.7877
482	82.8162
483	82.923
484	83.0095
485	83.0439
486	83.1234
487	83.1438
488	83.1477
489	83.1548
490	83.1552
491	83.1608
492	83.1654
493	83.232
494	83.2562
495	83.2959
496	83.3713
497	83.3912
498	83.3948
499	83.4055
500	83.4135
501	83.434
502	83.4435
503	83.477
504	83.4952
505	83.5311
506	83.5435
507	83.5471
508	83.5583
509	83.5588
510	83.5689
511	83.5966
512	83.6363
513	83.6584
514	83.6618
515	83.6752
516	83.6909
517	83.7465
518	83.8028
519	83.8042
520	83.8042
521	83.8288
522	83.8303
523	83.8679
524	83.9062
525	83.9261
526	83.9362
527	83.9978
528	84.0042
529	84.0136
530	84.0546
531	84.059
532	84.0741
533	84.0958
534	84.1043
535	84.1103
536	84.1328
537	84.1342
538	84.1427
539	84.1474
540	84.1758
541	84.202
542	84.2076
543	84.2106
544	84.2178
545	84.234
546	84.2708
547	84.2929
548	84.3242
549	84.3328
550	84.3333
551	84.3411
552	84.3428
553	84.406
554	84.4098
555	84.4327
556	84.4344
557	84.4364
558	84.4804
559	84.5106
560	84.5129
561	84.5183
562	84.5795
563	84.6383
564	84.6565
565	84.671
566	84.6916
567	84.7444
568	84.7456
569	84.7686
570	84.8043
571	84.8099
572	84.8276
573	84.8325
574	84.8658
575	84.8853
576	84.9197
577	84.9303
578	85.0171
579	85.0214
580	85.0345
581	85.0611
582	85.0622
583	85.0872
584	85.0994
585	85.1717
586	85.1774
587	85.1806
588	85.2142
589	85.2958
590	85.3069
591	85.3187
592	85.337
593	85.353
594	85.3713
595	85.3747
596	85.4359
597	85.4563
598	85.4729
599	85.5184
600	85.5579
601	85.5789
602	85.5862
603	85.5955
604	85.6161
605	85.641
606	85.7028
607	85.7099
608	85.7325
609	85.7464
610	85.7643
611	85.7744
612	85.8036
613	85.8376
614	85.8821
615	85.9364
616	85.9536
617	85.9662
618	85.9863
619	86.0494
620	86.0521
621	86.1291
622	86.1484
623	86.1678
624	86.2134
625	86.2692
626	86.3287
627	86.3446
628	86.3851
629	86.3956
630	86.4218
631	86.4231
632	86.4789
633	86.4824
634	86.4837
635	86.555
636	86.5556
637	86.575
638	86.575
639	86.6171
640	86.6333
641	86.6572
642	86.6732
643	86.6736
644	86.6844
645	86.7202
646	86.744
647	86.7546
648	86.7834
649	86.7874
650	86.7876
651	86.8461
652	86.8844
653	86.9769
654	87.0345
655	87.0462
656	87.0762
657	87.0851
658	87.0958
659	87.115
660	87.1385
661	87.1454
662	87.1466
663	87.1899
664	87.2005
665	87.2124
666	87.2319
667	87.2775
668	87.2864
669	87.3103
670	87.3143
671	87.375
672	87.454
673	87.4877
674	87.5082
675	87.5357
676	87.5518
677	87.5619
678	87.5754
679	87.6365
680	87.6365
681	87.6596
682	87.662
683	87.6641
684	87.6733
685	87.7439
686	87.7838
687	87.8091
688	87.832
689	87.8561
690	87.8743
691	87.9243
692	87.9437
693	87.9478
694	87.9525
695	87.9592
696	87.9934
697	88.0075
698	88.0223
699	88.0374
700	88.045
701	88.0838
702	88.0927
703	88.1923
704	88.2005
705	88.2284
706	88.2295
707	88.3134
708	88.3365
709	88.3636
710	88.3742
711	88.3967
712	88.4049
713	88.4117
714	88.4134
715	88.4548
716	88.464
717	88.5265
718	88.5404
719	88.5438
720	88.5488
721	88.5655
722	88.6148
723	88.6186
724	88.6964
725	88.7101
726	88.763
727	88.7667
728	88.7813
729	88.8168
730	88.8227
731	88.8495
732	88.8501
733	88.8543
734	88.8642
735	88.8797
736	88.912
737	88.937
738	88.9726
739	89.0182
740	89.0376
741	89.0417
742	89.0429
743	89.0806
744	89.0866
745	89.1255
746	89.1412
747	89.146
748	89.1952
749	89.2264
750	89.3195
751	89.3225
752	89.3287
753	89.3303
754	89.3422
755	89.3433
756	89.3519
757	89.3638
758	89.3999
759	89.4061
760	89.4105
761	89.4369
762	89.4692
763	89.5
764	89.5005
765	89.5651
766	89.575
767	89.6079
768	89.6241
769	89.6424
770	89.6541
771	89.7201
772	89.7646
773	89.779
774	89.7995
775	89.7998
776	89.8019
777	89.8194
778	89.8319
779	89.874
780	89.8838
781	89.93
782	89.9328
783	89.9394
784	89.9396
785	89.9485
786	89.9518
787	89.9537
788	89.9598
789	89.9666
790	89.9713
791	89.9942
792	90.0002
793	90.0205
794	90.0244
795	90.0273
796	90.0303
797	90.095
798	90.1049
799	90.1106
800	90.1166
801	90.1231
802	90.1592
803	90.192
804	90.2048
805	90.2087
806	90.2812
807	90.318
808	90.3322
809	90.341
810	90.3524
811	90.36
812	90.3785
813	90.4078
814	90.4188
815	90.4261
816	90.4345
817	90.4348
818	90.4471
819	90.4491
820	90.4503
821	90.4771
822	90.4885
823	90.515
824	90.5363
825	90.5643
826	90.5733
827	90.5749
828	90.6105
829	90.613
830	90.6142
831	90.6401
832	90.7104
833	90.7164
834	90.7204
835	90.7261
836	90.7318
837	90.7973
838	90.8155
839	90.8313
840	90.8668
841	90.8731
842	90.8972
843	90.9127
844	90.9299
845	90.973
846	90.9795
847	90.9847
848	90.9911
849	91.0662
850	91.1174
851	91.1843
852	91.1849
853	91.1925
854	91.1939
855	91.1999
856	91.2055
857	91.2177
858	91.2584
859	91.3127
860	91.3467
861	91.3711
862	91.3902
863	91.4272
864	91.4365
865	91.4602
866	91.5012
867	91.5264
868	91.531
869	91.5865
870	91.6211
871	91.6432
872	91.6554
873	91.7423
874	91.7848
875	91.9064
876	91.9131
877	91.9415
878	91.9437
879	91.9591
880	92.0226
881	92.0362
882	92.0377
883	92.0431
884	92.0619
885	92.1175
886	92.1648
887	92.1989
888	92.2194
889	92.2936
890	92.3121
891	92.329
892	92.4045
893	92.4399
894	92.4703
895	92.4782
896	92.4904
897	92.577
898	92.6627
899	92.6673
900	92.6819
901	92.6835
902	92.6895
903	92.7582
904	92.7716
905	92.8023
906	92.8731
907	92.9134
908	92.9716
909	93.0195
910	93.0232
911	93.0297
912	93.0351
913	93.0443
914	93.1221
915	93.1411
916	93.144
917	93.1765
918	93.1899
919	93.2525
920	93.362
921	93.3857
922	93.4029
923	93.4699
924	93.4831
925	93.5078
926	93.5222
927	93.6378
928	93.6849
929	93.6898
930	93.7142
931	93.742
932	93.7677
933	93.8294
934	93.8348
935	93.8703
936	93.8723
937	93.8756
938	93.8814
939	93.9615
940	93.983
941	93.9853
942	94.0066
943	94.0311
944	94.0872
945	94.1418
946	94.1576
947	94.1979
948	94.2506
949	94.256
950	94.2599
951	94.2993
952	94.3424
953	94.3444
954	94.3511
955	94.3565
956	94.3816
957	94.3975
958	94.4103
959	94.4132
960	94.416
961	94.4238
962	94.4518
963	94.4878
964	94.4993
965	94.5182
966	94.5254
967	94.5309
968	94.5445
969	94.5714
970	94.5817
971	94.6038
972	94.7422
973	94.8203
974	94.8555
975	94.8582
976	94.9157
977	94.9202
978	94.9231
979	94.94
980	94.9432
981	95.0686
982	95.0813
983	95.1455
984	95.2145
985	95.22
986	95.2351
987	95.2465
988	95.2505
989	95.3048
990	95.3668
991	95.4429
992	95.4832
993	95.5283
994	95.5736
995	95.5759
996	95.6031
997	95.6055
998	95.6792
999	95.7448
1000	95.7882
1001	95.7893
1002	95.9067
1003	95.9178
1004	95.9234
1005	96.1215
1006	96.1682
1007	96.1692
1008	96.1971
1009	96.2375
1010	96.4178
1011	96.4429
1012	96.5336
1013	96.553
1014	96.6738
1015	96.7
1016	96.8344
1017	96.8488
1018	97.023
1019	97.1004
1020	97.1031
1021	97.2859
1022	97.3506
1023	97.4634
1024	97.5001
1025	97.5688
1026	97.9042
1027	97.9057
1028	98.0815
1029	98.1117
1030	98.1527
1031	98.4539
1032	98.5649
1033	98.8683
1034	98.9585
1035	99.3856

## Sheet: Figure 3B
	Assay ID	Z' score
	4990	0.155144
	4991	0.658515
	4992	0.637795
	4993	0.723268
	4994	0.671073
	4995	0.474822
	4996	0.587776
	4997	0.591187
	4998	0.697448
	4999	0.620173
	5000	0.594342
	5001	0.679437
	5002	0.550619
	5003	0.64907
	5004	0.623677
	5005	0.465012
	5006	0.412016
	5007	0.557288
	5008	0.582176
	5009	0.581523
	5010	0.659287
	5011	0.790591
	5012	0.652638
	5013	0.783383
	5014	0.798714
	5015	0.689206
	5016	0.742591
	5017	0.738661
	5018	0.736309
	5019	0.769881
	5020	0.767003
	5021	0.699886
	5022	0.676779
	5024	0.703684
	5025	0.749219
	5026	0.546832
	5027	0.694655
	5028	0.733125
	5029	0.692538
	5030	0.664474
	5031	0.606592
	5032	0.665197
	5033	0.765761
	5034	0.785055
	5035	0.778841
	5036	0.684145
	5037	0.769843
	5038	0.790036
	5039	0.805219
	5040	0.660338
	5041	0.721732
	5042	0.712103
	5043	0.748877
	5044	0.661177
	5045	0.684111
	5046	0.770116
	5047	0.678124
	5048	0.698677
	5049	0.70098
	5050	0.691871
	5052	0.809817
	5053	0.731969
	5054	0.795717
	5055	0.763637
	5056	0.666505
	5060	0.783415
	5061	0.739067
	5062	0.676762
	5063	0.692604
	5064	0.476644
	5065	0.693071
	5066	0.628426
	5067	0.670194
	5068	0.774681
	5069	0.572166
	5070	0.712515
	5071	0.59326
	5072	0.687133
	5073	0.709635
	5074	0.611096
	5075	0.757957
	5076	0.781773
	5077	0.815981
	5078	0.775344
	5079	0.744247
	5080	0.800646
	5081	0.748447
	5082	0.764179
	5083	0.798629
	5084	0.714347
	5085	0.715124
	5086	0.775701
	5087	0.770924
	5088	0.717981
	5089	0.781956
	5090	0.672635
	5091	0.693636
	5092	0.0842657

## Sheet: Figure 3C
	Top hits							Secondary Screen - PLATE 1																											Secondary Screen - PLATE 2
	CaSPER ID (Compounds Australia)	% (delta) Fluorescence Signal	SD
	SN00795830	3.56111	3.12233					COMPOUNDS																											COMPOUNDS
	SN00785619	9.6532	3.61321						1	2	3	4	5	6	7	8	9	10	11	12	13	14	15	16	17	18	19	20	21	22	23	24				1	2	3	4	5	6	7	8	9	10	11	12	13	14
	SN00790108	17.6956	7.49467					A	SN00776673	SN00772605	SN00775760	SN00772447	SN00779087	SN00780335	SN00787700	SN00784296	SN00790069	SN00785625	SN00779853	EMPTY	EMPTY	EMPTY	EMPTY	EMPTY	EMPTY	EMPTY	EMPTY	EMPTY	EMPTY	EMPTY	EMPTY	EMPTY			A	SN00776673	SN00772605	SN00775760	SN00772447	SN00779087	SN00780335	SN00787700	SN00784296	SN00790069	SN00785625	SN00779853	EMPTY	EMPTY	EMPTY
	SN00803186	19.5588	6.2273					B	SN00779129	SN00770697	SN00797798	SN00784302	SN00795830	SN00794258	SN00783674	SN00788761	SN00785554	SN00790075	SN00776229	EMPTY	SN00778036	SN00775424	SN00793496	SN00776619	SN00775424	SN00776264	SN00785554	SN00788467	SN00784557	SN00788163	SN00780167	SN00774500			B	SN00779129	SN00770697	SN00797798	SN00784302	SN00795830	SN00794258	SN00783674	SN00788761	SN00785554	SN00790075	SN00776229	EMPTY	SN00778036	SN00775424
	SN00783995	20.3781	3.04294					C	SN00776619	SN00797040	SN00797026	SN00787613	SN00784653	SN00787645	SN00781381	SN00788131	SN00791196	SN00792354	SN00779129	EMPTY	SN00787624	SN00797938	SN00782675	SN00793529	SN00793507	SN00787374	SN00788163	SN00797949	SN00786897	SN00795373	SN00796308	SN00788750			C	SN00776619	SN00797040	SN00797026	SN00787613	SN00784653	SN00787645	SN00781381	SN00788131	SN00791196	SN00792354	SN00779129	EMPTY	SN00787624	SN00797938
	SN00784303	25.9146	3.31882					D	SN00777439	SN00789515	SN00791191	SN00789515	SN00785612	SN00770696	SN00797935	SN00788643	SN00789146	SN00770694	SN00770698	EMPTY	SN00776223	SN00772606	SN00780161	SN00787617	SN00784299	SN00789083	SN00786183	SN00791191	SN00784303	SN00784812	SN00792398	SN00792411			D	SN00777439	SN00789515	SN00791191	SN00789515	SN00785612	SN00770696	SN00797935	SN00788643	SN00789146	SN00770694	SN00770698	EMPTY	SN00776223	SN00772606
	SN00797942	28.6683	10.6672					E	SN00787661	SN00787388	SN00783992	SN00789074	SN00782359	SN00783437	SN00793501	SN00786687	SN00785852	SN00792465	SN00788950	EMPTY	SN00770694	SN00797945	SN00789146	SN00790046	SN00792212	SN00793500	SN00797026	SN00792373	SN00773865	SN00788523	SN00791691	SN00797933			E	SN00787661	SN00787388	SN00783992	SN00789074	SN00782359	SN00783437	SN00793501	SN00786687	SN00785852	SN00792465	SN00788950	EMPTY	SN00770694	SN00797945
	SN00785554	29.6767	2.7564					F	SN00788933	SN00792342	SN00788144	SN00786897	SN00780896	SN00793498	SN00788950	SN00784620	SN00786687	SN00775749	SN00774290	EMPTY	SN00790041	SN00787374	SN00802643	SN00800308	SN00784303	SN00793495	SN00790051	SN00785612	SN00801647	SN00790108	SN00770697	SN00787249			F	SN00788933	SN00792342	SN00788144	SN00786897	SN00780896	SN00793498	SN00788950	SN00784620	SN00786687	SN00775749	SN00774290	EMPTY	SN00790041	SN00787374
	SN00784007	32.7254	2.99287					G	SN00793495	SN00772447	SN00783995	SN00790101	SN00787645	SN00787642	SN00795832	SN00792387	SN00781381	SN00797939	SN00798862	EMPTY	SN00795095	SN00799799	SN00776936	SN00772605	SN00783450	SN00769484	SN00771774	SN00771322	SN00783992	SN00797939	SN00797798	SN00791875			G	SN00793495	SN00772447	SN00783995	SN00790101	SN00787645	SN00787642	SN00795832	SN00792387	SN00781381	SN00797939	SN00798862	EMPTY	SN00795095	SN00799799
	SN00797938	37.2585	4.26945					H	SN00771828	SN00793360	SN00799799	SN00790075	SN00792212	SN00795042	SN00797923	SN00797942	SN00791240	SN00802643	SN00784008	EMPTY	SN00792352	SN00784557	SN00784299	SN00770695	SN00770698	SN00788144	SN00787623	SN00784007	SN00771914	SN00789074	SN00775395	SN00790046			H	SN00771828	SN00793360	SN00799799	SN00790075	SN00792212	SN00795042	SN00797923	SN00797942	SN00791240	SN00802643	SN00784008	EMPTY	SN00792352	SN00784557
	SN00797939	40.4127	6.00558					I	SN00786183	SN00802758	SN00801647	SN00784620	SN00793507	SN00778235	SN00784008	SN00779003	SN00795832	SN00791240	SN00803186	EMPTY	SN00788750	SN00800308	SN00782675	SN00792411	SN00785619	SN00797945	SN00784653	SN00772606	SN00802952	SN00791549	SN00795466	SN00784567			I	SN00786183	SN00802758	SN00801647	SN00784620	SN00793507	SN00778235	SN00784008	SN00779003	SN00795832	SN00791240	SN00803186	EMPTY	SN00788750	SN00800308
	SN00782275	43.1107	4.60188					J	SN00789514	SN00785852	SN00784296	SN00793360	SN00795043	SN00790101	SN00778235	EMPTY	SN00784007	SN00788523	SN00790108	EMPTY	SN00786896	SN00791554	SN00797946	SN00797949	SN00787613	SN00781619	SN00786244	SN00780332	SN00795373	SN00782114	SN00792352	SN00791547			J	SN00789514	SN00785852	SN00784296	SN00793360	SN00795043	SN00790101	SN00778235	EMPTY	SN00784007	SN00788523	SN00790108	EMPTY	SN00786896	SN00791554
	SN00783437	46.782	6.37661					K	SN00771914	SN00778036	SN00780161	SN00797942	SN00786244	SN00790051	SN00802952	SN00782114	SN00781619	SN00791549	SN00790439	EMPTY	SN00791875	SN00776761	SN00795042	SN00789027	SN00780167	SN00782275	SN00791554	SN00803190	SN00803186	SN00776223	SN00783437	SN00776761			K	SN00771914	SN00778036	SN00780161	SN00797942	SN00786244	SN00790051	SN00802952	SN00782114	SN00781619	SN00791549	SN00790439	EMPTY	SN00791875	SN00776761
	SN00784008	46.8912	5.83705					L	SN00787700	SN00792354	SN00770696	SN00788643	SN00797040	SN00791691	SN00789514	SN00788467	SN00776264	SN00771322	SN00803190	EMPTY	SN00792387	SN00795466	SN00787623	SN00788761	SN00791870	SN00793529	SN00784812	SN00774085	SN00787642	SN00795345	SN00771828	SN00784656			L	SN00787700	SN00792354	SN00770696	SN00788643	SN00797040	SN00791691	SN00789514	SN00788467	SN00776264	SN00771322	SN00803190	EMPTY	SN00792387	SN00795466
	SN00791691	49.1109	8.12711					M	SN00793498	SN00793500	SN00783674	SN00784567	SN00791547	SN00787617	SN00784302	SN00790041	SN00797946	SN00776229	SN00790439	EMPTY	SN00788933	SN00798862	SN00784656	SN00795830	SN00792465	SN00792373	SN00791196	SN00769378	SN00795095	SN00802758	SN00770099	SN00787605			M	SN00793498	SN00793500	SN00783674	SN00784567	SN00791547	SN00787617	SN00784302	SN00790041	SN00797946	SN00776229	SN00790439	EMPTY	SN00788933	SN00798862
	SN00784302	50.0407	6.93362					N	SN00774500	SN00789027	SN00787249	SN00795345	SN00779003	SN00785619	SN00797938	SN00784162	SN00782275	SN00776673	SN00780332	EMPTY	SN00794258	SN00789083	SN00769484	SN00797935	SN00792398	SN00785625	SN00788131	SN00780335	SN00795043	SN00783995	SN00787388	SN00791253			N	SN00774500	SN00789027	SN00787249	SN00795345	SN00779003	SN00785619	SN00797938	SN00784162	SN00782275	SN00776673	SN00780332	EMPTY	SN00794258	SN00789083
	SN00797935	50.6198	6.19386					O	SN00776936	SN00769378	SN00777439	SN00786688	SN00790069	SN00787605	SN00770695	SN00787661	SN00775395	SN00793496	SN00780896	EMPTY	SN00775760	SN00786688	SN00783450	SN00784162	SN00786896	SN00793501	SN00782359	SN00797923	SN00797933	SN00784292	SN00784292	SN00770099			O	SN00776936	SN00769378	SN00777439	SN00786688	SN00790069	SN00787605	SN00770695	SN00787661	SN00775395	SN00793496	SN00780896	EMPTY	SN00775760	SN00786688
	SN00797026	51.0995	5.73981					P	EMPTY	EMPTY	EMPTY	EMPTY	EMPTY	EMPTY	EMPTY	EMPTY	EMPTY	EMPTY	EMPTY	EMPTY	SN00791253	SN00775749	SN00779087	SN00792342	SN00787624	SN00791870	SN00796308	SN00779853	SN00771774	SN00774085	SN00773865	SN00774290			P	EMPTY	EMPTY	EMPTY	EMPTY	EMPTY	EMPTY	EMPTY	EMPTY	EMPTY	EMPTY	EMPTY	EMPTY	SN00791253	SN00775749
	SN00784296	52.8966	4.09603
	SN00784567	53.2696	5.96983
	SN00786897	53.3864	6.85715					BASELINE INPUT																											BASELINE INPUT
	SN00770696	57.4975	6.90296						1	2	3	4	5	6	7	8	9	10	11	12	13	14	15	16	17	18	19	20	21	22	23	24				1	2	3	4	5	6	7	8	9	10	11	12	13	14
	SN00797933	57.7119	10.306					A	1046702	1867037	1287080	1314489	1848633	1154722	1224697	1127651	1401071	1487599	1340341	1222085	1457614	1222827	1438176	1277960	1569532	1304956	1380529	1225927	1385286	1255652	1388058	1359587			A	1158846	1878513	1216416	1393082	2004357	1299958	1296867	1197047	1490456	1631118	1356078	1220998	1532875	1313070
	SN00784653	61.8139	4.21555					B	1434970	1319525	1403116	1124984	3090477	1328606	1289802	1283920	3028156	1498841	1472668	1560712	1269040	1372265	1169724	1415699	1436320	1465871	2812099	1436584	1093723	1676291	1368098	1418745			B	1344131	1309352	1401176	1111959	3113422	1493748	1349015	1460845	3027127	1651194	1628960	1576946	1358324	1543200
	SN00783674	62.0678	6.08527					C	1110510	1203881	1302413	1453856	1281479	1381754	1323290	1498346	1436422	1419466	1384217	1325539	1247511	1215085	1428869	790936	1250483	2397452	1530709	1512519	1119710	1821698	1379481	1353238			C	1183058	1245346	1483732	1576239	1390638	1757027	1575405	1774101	1655680	1545638	1583802	1323557	1344353	1388357
	SN00790439	62.5139	7.49055					D	1275667	1683728	1412558	1627434	1028076	996031	1254085	1351189	1334320	1228580	1194279	1611856	1588805	1661755	1423419	1288078	1234406	1493863	1813710	1368533	775584	1375733	1421970	1311940			D	1311868	1857599	1495191	1783983	1130021	1155430	1422137	1429372	1465387	1371062	1270656	1649632	1692372	2011190
	SN00778235	62.5869	2.33145					E	1187273	1498264	1820427	1480738	1407097	1592589	659877	2044577	1435449	1211989	1316994	1303139	1181211	1342020	1365769	1447193	1428977	873212	1380500	1336606	1424634	2609505	1207037	1198698			E	1148992	1556437	1943235	1721095	1747811	1794878	861581	2309839	1665579	1329335	1524344	1406376	1372729	1562372
	SN00785625	63.7057	7.08353					F	1267946	1558208	1500073	1210150	1428435	1007016	1454398	1899484	2103228	1492557	1450586	1494388	1382885	2555694	1321042	1375422	808466	1212916	1425331	1137560	1532857	1432086	1500338	1302714			F	1279082	1493988	1506825	1256663	1498514	1002054	1546148	2033175	2158275	1642084	1552880	1816465	1432663	2703915
	SN00795043	64.3973	4.51272					G	1027000	1290474	2359143	1466730	1743649	1348693	1016156	1390290	1727087	1347572	1604824	1256941	1427509	1484338	1378542	2077100	1760481	1355161	1456062	1243779	2061936	1437172	1462107	1773052			G	1083729	1346355	2678425	1355585	1964110	1431917	1028156	1603568	1748854	1295676	1607965	1452919	1691553	1520061
	SN00787388	64.4854	6.46689					H	1239087	1435747	1519457	1456717	1495613	1666191	1304294	1155612	1270719	1537644	1903097	1518935	1441004	1238183	1329940	1289569	1369768	1624844	1491322	2777730	1129656	1718085	1976229	1428736			H	1318546	1491109	1473712	1580345	1662800	1632206	1473316	1328115	1421074	1591667	2029005	1785385	1392224	1212977
	SN00786183	65.8962	8.29007					I	1765612	1695700	1539469	1899868	1395956	2289822	1863654	1392488	1288588	1488333	1154164	1334778	1430531	1458965	1592923	1414119	1724749	1448514	1238892	2135135	2315159	1495806	1109727	1127073			I	1761409	1638628	1351233	1618625	1448696	2287399	2000183	1309098	1206686	1677932	1152185	1353753	1342783	1558275
	SN00775395	66.1934	10.3891					J	1842993	1522845	1204710	1455819	2379971	1407662	2599908	1538647	2594335	2901284	1342624	1508318	1332823	1343128	1341224	1552146	1451412	1019293	1814304	1386824	2036485	824534	1499610	1725645			J	1860791	1442831	1227877	1565072	2724091	1525766	2506507	1437354	2885820	2800363	1369790	1608855	1414793	1391416
	SN00788750	66.2811	4.87307					K	930610	1315821	1395473	1276162	1878427	1524284	1966382	835004	952309	1554454	1835547	1397536	1688956	1784064	1443214	1331323	1466910	1294656	1391145	1170546	1046794	1811473	1741241	1721906			K	945361	1323681	1429251	1312054	1781235	1378529	1925970	803371	979234	1425965	1932454	1391350	1725115	1686522
	SN00772605	67.3516	17.267					L	1403914	1431581	1209680	1451902	1553737	1194879	1949982	1274092	1422509	1111473	944920	1594282	1465421	1154742	1422938	1390254	1724976	803382	1410369	1625133	1614141	1355165	1546468	1567645			L	1530322	1591997	1187308	1390373	1457180	1119028	2030165	1380601	1413730	1215905	995551	1622561	1451951	1023309
	SN00802758	68.2752	7.76892					M	879466	821510	1349044	1187966	1725802	1342548	938362	1477140	1389502	1767364	1917020	1482169	1344451	1526720	1387294	2759707	1222661	1471398	1488184	1663995	1715867	1996238	1765657	1438624			M	932574	848728	1478440	1136057	1735815	1208117	940006	1402788	1457199	1698854	1885917	1401276	1322408	1522011
	SN00784292	69.684	12.4401					N	1669926	1549284	1229994	1271334	1340384	1836030	1441303	1661298	1369778	1525965	1277304	1519641	1340950	1536670	1240064	1427543	1443884	1547016	1937751	1503989	2636555	3289804	2084422	1585099			N	1487483	1537427	1233215	1318117	1342189	1666014	1489253	1749446	1346252	1438481	1317667	1554285	1340970	1588484
	SN00797923	71.3	11.1728					O	1225059	1522521	1306199	1963845	1435399	1287112	1199587	1412940	1896680	1152186	1467322	1356980	1458352	1876920	1752325	1753586	1355622	793976	1371650	1276855	1215128	1305019	1347893	1711166			O	1304373	2063890	1447440	1888998	1402851	1101042	1168269	1367383	1846128	1099407	1393990	1280878	1398668	1765976
	SN00789146	71.245	8.49562					P	1299141	1605171	1409341	1591071	1300126	1485239	1333506	1452411	1308524	1411213	1351238	1516085	1292881	1484134	1853277	1385808	1175255	1676766	1391052	1437068	1371350	1562489	1497456	1583589			P	1347925	1659836	1383070	1586529	1391189	1627050	1290549	1528187	1231430	1536679	1340734	1559559	1373352	1498112
	SN00797946	72.7355	8.98615
	SN00769378	73.94	4.68273
	SN00770694	75.0841	10.0358					POST-INJECTION INPUT																											POST-INJECTION INPUT
	SN00795345	75.1445	4.87671						1	2	3	4	5	6	7	8	9	10	11	12	13	14	15	16	17	18	19	20	21	22	23	24				1	2	3	4	5	6	7	8	9	10	11	12	13	14
	SN00792411	75.2291	4.30283					A	2249031	3548320	2702961	2698583	3883471	2271809	2627132	1827411	3039714	2476867	2757341	2652526	1602696	2535338	1570513	2710218	1718840	2652465	1571940	2700100	1562576	2833007	1555735	3121899			A	2560414	3515610	2643725	2930758	4251207	2399161	2806361	1919342	3252310	2753881	3050599	2683434	1702058	2702543
	SN00769484	75.5274	7.49488					B	3037383	2696488	3057047	1757632	3314230	2452958	2046831	2707996	4005537	3056036	2969948	1678062	2772493	2868590	2514070	2987567	2927858	2990414	3684211	2948384	1819237	3281365	2695277	3145249			B	2866307	2491339	2848857	1634855	3249420	2599787	2181995	2977962	3780388	3192436	3189870	1721850	2887016	3043534
	SN00786687	76.0354	7.31628					C	2315783	2648753	1995512	2926447	2057274	2869766	2699822	3020258	2833524	3000740	3070175	2946695	2807342	1709289	2685593	1914238	2744412	3060263	2936047	2788501	1776918	3381291	2855008	2947900			C	2647991	2784537	2264190	3518274	2345582	3246380	3100681	3593080	3534965	2875183	3349066	2880176	2771053	1942412
	SN00784656	77.7002	8.25663					D	3034661	3571247	3241788	3308696	2034826	1708091	2051859	2713351	2508777	2351662	1998845	1696949	3414214	3439512	2979643	2869252	2151089	2751621	3252809	2923817	1000748	2886449	3006626	2419691			D	3071631	3770455	3338013	3609073	2029752	1807982	2103705	2598570	2542862	2388936	2242127	1787189	3647202	3690688
	SN00788523	78.2009	6.24541					E	2415878	2566036	2783634	2834187	2949849	2451750	1764446	3729415	2793068	2420288	2789392	2734852	2157458	1661797	2325348	2819553	2784023	2002351	2058636	2852436	2644610	4716147	1857547	2229370			E	2540415	2629226	3054657	3052891	3440802	2595450	2180725	3846079	3323100	2827540	3266627	3043622	2384558	1743395
	SN00795095	78.332	7.83314					F	2831479	3296396	3457595	1960969	3069250	2403025	3080019	3712189	3847706	3023804	3129249	1587107	3001342	3095130	2662774	2815979	1030908	2666786	2968791	1953303	3222068	3056534	2878769	2928510			F	2809865	3035369	3302261	1940500	3185081	2159531	3058282	3818972	3652949	3011476	3074595	1805030	3067073	3156374
	SN00794258	79.1109	6.92672					G	2077846	2535107	2974346	2947617	3497018	2901265	1895724	2972298	3454620	1890508	2996294	2428326	2525104	2719725	2764504	3546104	3235253	2388207	2906637	2546902	3357994	2193920	2971421	3641971			G	2562788	3013663	3260856	2888017	3681566	2929502	1983910	3227677	3506791	1809835	3098214	3021041	2909589	2757952
	SN00789074	79.8067	7.3795					H	2985193	3071312	3110981	3033506	3103651	3466399	2492081	1739628	2897264	3078620	2964568	1644413	2906632	2021180	2187172	2352928	2335246	3347692	3041781	3756293	2454504	3175620	3221601	3224848			H	2819932	3012406	2709243	3307541	3199238	3331998	2442936	1662703	2811820	3184085	3034396	1872988	2962961	1891838
	SN00789514	79.9988	2.31159					I	2838212	2872095	2814590	3766326	2912890	3726007	2727597	2652162	2464606	3094195	2380388	2611562	2787050	2813788	3031359	2580207	1903243	1875557	1985593	3689349	4405737	3101913	2454694	1777634			I	3048719	2695008	2826599	3218842	2982463	3743208	2893021	2640221	2277495	3498607	2704941	2878205	2818174	3187645
	SN00795373	80.5526	5.58486					J	3540231	3160097	1869758	2870383	4010327	2947905	4321091	3231069	3574450	5249065	2864671	1599976	2302529	2886551	2476959	3009821	2984374	2558444	3409293	1991318	3722610	2038040	3134193	3537128			J	3544591	3104566	1954748	2998829	4315046	3125919	4129892	2904626	3790019	4768444	2758279	1669617	2424460	2812448
	SN00770099	80.8777	4.19557					K	2012692	2601438	2617477	1595038	3338015	2972105	3666647	2023583	2226017	3201649	3025560	2745317	3015675	3330863	2861102	2572123	2794245	1844561	2858829	2459006	2086470	3480823	2365333	3441905			K	2176965	2783485	2746908	1609765	3400774	2666091	3747857	2158446	2464772	2935498	3100815	3054267	3121388	3340856
	SN00770695	81.728	6.36543					L	3099466	3000992	1915080	2710296	2736929	1742425	3594150	2734032	2841181	2169651	2242327	1608073	2766485	2430871	2974470	2959236	3022916	1959604	2657020	3198009	3084058	2372030	3133763	2713527			L	3303212	3285568	1849907	2572129	2854131	1722560	3625169	2835770	2962047	2392742	2283487	1598554	2937730	2288706
	SN00795832	81.944	13.0605					M	1819357	1779072	2133278	1722133	3084638	2664369	1381514	2867131	2235259	3535301	2963087	2948119	2646470	2938686	2413319	2952224	2562615	2921077	2933478	2993003	2931282	3210040	3190240	2783165			M	2250261	1997959	2383111	1732887	3439300	2590614	1522807	2996086	2671941	3466401	3156312	2850971	2739604	3041517
	SN00785612	83.5258	12.449					N	3328805	3102750	2753740	2316164	2674124	2126420	2009579	3350093	2060154	3194037	1841181	1599085	2460348	2892301	2197963	2145378	2985456	2556020	3713204	3010531	4383572	3964793	3469612	3258005			N	3064769	2964736	2732943	2299092	2870382	1771221	2083419	3567197	1970662	3056381	1823876	1628938	2517736	2911329
	SN00783450	83.544	6.63749					O	2449202	2681665	2579645	3619702	2791796	2541084	2112850	2631847	2818293	2308797	2681235	2575844	2712921	3444155	3189915	3190785	2198945	1795242	2687444	2222151	1812377	2132642	1999581	3263213			O	2581882	3625052	3098995	3881466	2969866	2437860	2198926	2965393	3090637	2514970	2944187	2880249	2964012	3553087
	SN00797949	84.5337	4.62756					P	2893048	1708421	2998376	1719620	2774047	1585576	2996287	1551197	2558258	1443255	2737725	1553771	2553123	3001665	3848446	3042688	2511410	3181850	2654248	2855170	2870979	3214319	2982417	3225932			P	2930305	1770856	3051787	1716646	3266826	1710418	2930641	1604452	2771605	1628717	3082845	1659945	3070646	3102647
	SN00798862	84.6968	13.3866
	SN00779853	85.1177	5.69228
	SN00791870	85.1233	7.01505					NET SIGNAL CHANGE																											NET SIGNAL CHANGE
	SN00799799	85.9279	8.81392						1	2	3	4	5	6	7	8	9	10	11	12	13	14	15	16	17	18	19	20	21	22	23	24				1	2	3	4	5	6	7	8	9	10	11	12	13	14
	SN00788643	86.3935	7.15148					A	114.868	90.0509	110.007	105.295	110.073	96.7408	114.513	62.0547	116.956	66.501	105.719	117.049	9.95339	107.334	9.20172	112.074	9.5129	103.261	13.865	120.25	12.7981	125.62	12.08	129.621			A	120.945	87.1486	117.337	110.379	112.098	84.5568	116.395	60.3397	118.209	68.834	124.957	119.774	11.037	105.819
	SN00786244	86.496	5.38257					B	111.669	104.353	117.876	56.2362	7.24008	84.6264	58.6934	110.916	32.2764	103.893	101.671	7.519	118.472	109.041	114.928	111.031	103.844	104.003	31.0128	105.236	66.3343	95.7515	97.0091	121.692			B	113.246	90.2727	103.319	47.0248	4.36812	74.0446	61.7473	103.852	24.8837	93.3411	95.8225	9.1889	112.543	97.2223
	SN00773865	86.935	6.54605					C	108.533	120.018	53.2165	101.289	60.539	107.69	104.023	101.573	97.2626	111.399	121.799	122.302	125.035	40.6724	87.9524	142.022	119.468	27.6465	91.8096	84.3614	58.6945	85.612	106.962	117.84			C	123.826	123.595	52.601	123.207	68.6695	84.7655	96.818	102.53	113.505	86.0192	111.457	117.609	106.125	39.9072
	SN00780335	86.9639	8.3499					D	137.888	112.104	129.498	103.308	97.9256	71.4897	63.614	100.812	88.0191	91.413	67.3683	5.27919	114.892	106.981	109.33	122.755	74.2611	84.195	79.3456	113.646	29.0315	109.812	111.441	84.4361			D	134.142	102.975	123.25	102.304	79.6207	56.477	47.9256	81.798	73.5284	74.2398	76.4543	8.33865	115.508	83.5077
	SN00787700	89.6333	11.6829					E	103.481	71.2673	52.911	91.4037	109.641	53.9474	167.39	82.4052	94.578	99.6955	111.8	109.866	82.648	23.828	70.2592	94.8291	94.8263	129.309	49.1225	113.409	85.6343	80.7296	53.8931	85.9826			E	121.099	68.926	57.1944	77.3807	96.8635	44.6031	153.107	66.5085	99.5162	112.703	114.297	116.416	73.7093	11.5864
	SN00787624	89.9932	5.77062					F	123.312	111.55	130.495	62.0435	114.868	138.628	111.773	95.4314	82.9429	102.592	115.723	6.20448	117.035	21.1072	101.566	104.736	27.5141	119.866	108.288	71.7099	110.2	113.432	91.8747	124.801			F	119.678	103.172	119.154	54.4169	112.549	115.51	97.8001	87.8329	69.2532	83.3935	97.9931	-0.629519	114.082	16.7335
								G	102.322	96.4477	26.0774	100.965	100.557	115.117	86.5584	113.79	100.026	40.2899	86.7055	93.1933	76.8888	83.2281	100.538	70.7238	83.771	76.2305	99.6232	104.771	62.8564	52.6554	103.229	105.407			G	136.479	123.839	21.7453	113.046	87.4419	104.586	92.9581	101.281	100.519	39.6827	92.6792	107.929	72.007	81.4369
								H	140.919	113.917	104.743	108.243	107.517	108.043	91.0674	50.5374	128.002	100.217	55.776	8.26092	101.709	63.2376	64.4564	82.4585	70.4848	106.032	103.965	35.2289	117.279	84.8349	63.0176	125.713			H	113.867	102.025	83.838	109.292	92.4006	104.141	65.8121	25.1927	97.8658	100.047	49.5509	4.90667	112.822	55.9665
								I	60.7495	69.3752	82.8286	98.2415	108.666	62.7204	46.3575	90.4621	91.2641	107.897	106.243	95.6552	94.8263	92.8619	90.3017	82.4604	10.349	29.4815	60.2717	72.7923	90.2995	107.374	121.198	57.7213			I	73.0841	64.4673	109.187	98.8627	105.872	63.6447	44.6378	101.682	88.7397	108.507	134.766	112.609	109.876	104.562
								J	92.0914	107.513	55.204	97.1662	68.5032	109.419	66.2017	109.994	37.779	80.9221	113.364	6.07684	72.7558	114.913	84.679	93.9135	105.619	151.002	87.9119	43.5884	82.7958	147.175	109.001	104.974			J	90.4884	115.172	59.1974	91.6097	58.4032	104.875	64.7668	102.081	31.3325	70.2795	101.365	3.77672	71.365	102.128
								K	116.277	97.7046	87.5692	24.9871	77.7027	94.9837	86.4667	142.344	133.749	105.966	64.8315	96.4398	78.5526	86.7009	98.2452	93.2005	90.4851	42.475	105.502	110.073	99.32	92.1543	35.8418	99.8893			K	130.279	110.284	92.1921	22.6905	90.9223	93.4012	94.5958	168.674	151.704	105.86	60.46	119.518	80.938	98.0915
								L	120.773	109.628	58.3129	86.6721	76.1514	45.8244	84.3171	114.587	99.7303	95.205	137.303	0.865029	88.7843	110.512	109.037	112.856	75.2439	143.919	88.3918	96.7844	91.065	75.0363	102.64	73.0958			L	115.851	106.38	55.8068	84.9956	95.8667	53.9336	78.5652	105.401	109.52	96.7869	129.369	-1.47957	102.33	123.657
								M	106.871	116.561	58.1326	44.9648	78.7365	98.4561	47.2261	94.1002	60.8676	100.032	54.5673	98.9057	96.8439	92.4836	73.9587	6.97599	109.593	98.5239	97.118	79.8685	70.8339	60.8045	80.6829	93.4602			M	141.296	135.406	61.1909	52.5352	98.1375	114.434	61.9997	113.581	83.3614	104.043	67.3622	103.455	107.168	99.8354
								N	99.3385	100.27	123.882	82.1838	99.5043	15.8162	39.4279	101.655	50.4006	109.313	44.1459	5.22781	83.478	88.2187	77.2459	50.2846	106.766	65.2226	91.6244	100.17	66.2614	20.5176	66.4544	105.54			N	106.037	92.8375	121.611	74.4225	113.858	6.31489	39.8969	103.904	46.3814	112.473	38.4171	4.80304	87.7548	83.2772
								O	99.9252	76.1332	97.4925	84.3171	94.4962	97.4252	76.1315	86.2674	48.5909	100.384	82.7298	89.8218	86.0265	83.5004	82.039	81.9577	62.2093	126.108	95.9278	74.0332	49.1511	63.4185	48.3486	90.7011			O	97.9405	75.6417	114.102	105.478	111.702	121.414	88.2209	116.866	67.4118	128.757	111.206	124.865	111.917	101.197
								P	122.689	6.43234	112.75	8.0794	113.368	6.75561	124.692	6.80152	95.5072	2.27053	102.609	2.48574	97.4755	102.25	107.656	119.561	113.691	89.7611	90.8087	98.6802	109.354	105.718	99.1656	103.71			P	117.394	6.68861	120.653	8.20136	134.823	5.12387	127.085	4.99055	125.072	5.98941	129.937	6.43682	123.588	107.104
[truncated: 35 more columns]

[truncated: 14 more sheets: Figure 3D, Figure 4A, Figure 4B, Figure 4C, Figure 4E, Figure 4F, Figure 5B, Figure 5C, Figure 6A, Figure 6B, Figure 6C, Figure 6D, Figure 6E, Figure 6F]
